# Supplementary material for: Uniportal Laser-Assisted Video-Assisted Thoracoscopy (U-LA-VATS) for Lung Metastasectomy: Technical Description, Peri-Operative Results and Pertinent Literature Review
Source: J Clin Med. 2024 Sep 10;13(18):5346. doi: 10.3390/jcm13185346 (PMC11432019; doi:10.3390/jcm13185346)
Supplement: Supplementary file 1 [file jcm-13-05346-s001.zip]

Archive with 1 entries (1 files):
- jcm-3143913-supplementary.pdf
